# Supplementary material for: Vascular-Derived Vegfa Promotes Cortical Interneuron Migration and Proximity to the Vasculature in the Developing Forebrain
Source: Cereb Cortex. 2018 Apr 18;28(7):2577–93. doi: 10.1093/cercor/bhy082 (PMC5998991; doi:10.1093/cercor/bhy082)
Supplement: Supplementary Data [file bhy082suppl_1.zip]

Archive with 7 entries (7 files):
- Suppl_Fig_6-flat.tif
- CerebralCortex_SupplementaryMethods_FigCaptions.docx
- Suppl_Fig_1-flat.tif
- Suppl_Fig_2-flat.tif
- Suppl_Fig_3.tif
- Suppl_Fig_4.tif
- Suppl_Fig_5-flat.tif
